# Supplementary material for: Machine Learning Models Predicting Cardiovascular and Renal Outcomes and Mortality in Patients with Hyperkalemia
Source: Nutrients. 2022 Nov 3;14(21):4614. doi: 10.3390/nu14214614 (PMC9658112; doi:10.3390/nu14214614)
Supplement: Supplementary file 1 [file nutrients-14-04614-s001.zip]

Archive with 1 entries (1 files):
- nutrients-1918431-supplementary.pdf
